# Supplementary material for: In Vitro Cytotoxicity, Colonisation by Fibroblasts and Antimicrobial Properties of Surgical Meshes Coated with Bacterial Cellulose
Source: Int J Mol Sci. 2022 Apr 27;23(9):4835. doi: 10.3390/ijms23094835 (PMC9105287; doi:10.3390/ijms23094835)
Supplement: Supplementary file 1 [file ijms-23-04835-s001.zip]

Archive with 1 entries (1 files):
- ijms-1679076-supplementary.pdf
